# Supplementary material for: miR-511 Deficiency Protects Mice from Experimental Colitis by Reducing TLR3 and TLR4 Responses via WD Repeat and FYVE-Domain-Containing Protein 1
Source: Cells. 2021 Dec 25;11(1):58. doi: 10.3390/cells11010058 (PMC8750561; doi:10.3390/cells11010058)
Supplement: Supplementary file 1 [file cells-11-00058-s001.zip]

Archive with 1 entries (1 files):
- cells-1491531-supplementary.pdf
